# Supplementary material for: Toward the Manufacturing of a Non-Toxic High-Performance Biobased Epoxy–Hemp Fibre Composite
Source: Polymers (Basel). 2024 Jul 13;16(14):2010. doi: 10.3390/polym16142010 (PMC11280780; doi:10.3390/polym16142010)
Supplement: Supplementary file 1 [file polymers-16-02010-s001.zip]

Archive with 1 entries (1 files):
- polymers-3087123-supplementary.pdf
